# Supplementary material for: Differentiation signals from glia are fine-tuned to set neuronal numbers during development
Source: eLife. 2022 Sep 12;11:e78092. doi: 10.7554/eLife.78092 (PMC9507125; doi:10.7554/eLife.78092)
Supplement: Figure 3—source data 1. [file elife-78092-fig3-data1.zip]

Archive with 2 entries (2 files):
- Prasad_et_al_Probe_sequences.xlsx
- __MACOSX/._Prasad_et_al_Probe_sequences.xlsx
